# Supplementary material for: ucOCN Promotes Testosterone Synthesis via the PKA-MAPK/ERK-CREB Signaling Pathway in Porcine Leydig Cells
Source: Cells. 2025 Dec 5;14(24):1937. doi: 10.3390/cells14241937 (PMC12730804; doi:10.3390/cells14241937)
Supplement: Supplementary file 1 [file cells-14-01937-s001.zip]

Archive with 6 entries (4 files):
- cells-3996256-supplementary/
- cells-3996256-supplementary/Supplementary Materials/
- cells-3996256-supplementary/Supplementary Materials/desktop.ini
- cells-3996256-supplementary/Supplementary Materials/OCN-Supplementary Figure-cells.pdf
- cells-3996256-supplementary/Supplementary Materials/Supplementary Table S1.pdf
- cells-3996256-supplementary/Supplementary Materials/Supplementary Table S2.pdf
